# Supplementary material for: Impact of Dilution on Whisky Aroma: A Sensory and Volatile Composition Analysis
Source: Foods. 2023 Mar 17;12(6):1276. doi: 10.3390/foods12061276 (PMC10048241; doi:10.3390/foods12061276)
Supplement: Supplementary file 1 [file foods-12-01276-s001.zip]

Archive with 1 entries (1 files):
- foods-2231799 Supplemental Materials revised.pdf
